# Supplementary material for: Dentipellicula hainanensis (Hericiaceae, Agaricomycetes) and Phylloporia rigida (Hymenochaetaceae, Agaricomycetes), two new species of wood-inhabiting fungi from Hainan Province, South China
Source: MycoKeys. 2026 Feb 19;128:351–74. doi: 10.3897/mycokeys.128.181177 (PMC12946822; doi:10.3897/mycokeys.128.181177)
Supplement: XML Treatment for Dentipellicula hainanensis [file mycokeys.128.181177-treatment1.xml]

<!DOCTYPE tp:taxon-treatment
  PUBLIC "-//TaxonX//DTD Taxonomic Treatment Publishing DTD v0 20100105//EN" "tax-treatment-NSO.dtd">
<tp:taxon-treatment xmlns:tp="http://www.plazi.org/taxpub"><tp:treatment-meta><kwd-group><label>Taxon classification</label><kwd>
                <named-content content-type="kingdom">Fungi</named-content>
              </kwd><kwd>
                <named-content content-type="order">Russulales</named-content>
              </kwd><kwd>
                <named-content content-type="family">Hericiaceae</named-content>
              </kwd></kwd-group><mixed-citation publication-type="journal"><person-group><name><surname>Song</surname><given-names>Chang-Ge</given-names></name><name><surname>Gao</surname><given-names>Jin-Tao</given-names></name><name><surname>Yang</surname><given-names>Bo-Wen</given-names></name><name><surname>Jia</surname><given-names>Ze-Feng</given-names></name></person-group><article-title><italic><tp:taxon-name><tp:taxon-name-part taxon-name-part-type="genus" reg="Dentipellicula">Dentipellicula</tp:taxon-name-part> <tp:taxon-name-part taxon-name-part-type="species" reg="hainanensis">hainanensis</tp:taxon-name-part></tp:taxon-name></italic> (<tp:taxon-name><tp:taxon-name-part taxon-name-part-type="family" reg="Hericiaceae">Hericiaceae</tp:taxon-name-part></tp:taxon-name>, <tp:taxon-name><tp:taxon-name-part taxon-name-part-type="class" reg="Agaricomycetes">Agaricomycetes</tp:taxon-name-part></tp:taxon-name>) and <italic><tp:taxon-name><tp:taxon-name-part taxon-name-part-type="genus" reg="Phylloporia">Phylloporia</tp:taxon-name-part> <tp:taxon-name-part taxon-name-part-type="species" reg="rigida">rigida</tp:taxon-name-part></tp:taxon-name></italic> (<tp:taxon-name><tp:taxon-name-part taxon-name-part-type="family" reg="Hymenochaetaceae">Hymenochaetaceae</tp:taxon-name-part></tp:taxon-name>, <tp:taxon-name><tp:taxon-name-part taxon-name-part-type="class" reg="Agaricomycetes">Agaricomycetes</tp:taxon-name-part></tp:taxon-name>), two new species of wood-inhabiting fungi from Hainan Province, South China</article-title><source>MycoKeys</source><day>19</day><month>02</month><year>2026</year><volume>128</volume><fpage>351</fpage><lpage>374</lpage><pub-id pub-id-type="doi">10.3897/mycokeys.128.181177</pub-id></mixed-citation></tp:treatment-meta><tp:nomenclature><tp:taxon-name><object-id xmlns:xlink="http://www.w3.org/1999/xlink" content-type="arpha" xlink:type="simple">E954190B-1775-597C-857C-9F2A85F5EA77</object-id>
                    		<tp:taxon-name-part taxon-name-part-type="genus" reg="Dentipellicula">Dentipellicula</tp:taxon-name-part> <tp:taxon-name-part taxon-name-part-type="species" reg="hainanensis">hainanensis</tp:taxon-name-part>
                    	
                    		<object-id xmlns:xlink="http://www.w3.org/1999/xlink" content-type="mycobank" xlink:type="simple">MycoBank No: 861880</object-id>
                    	</tp:taxon-name><tp:taxon-authority>C.G. Song &amp; Z.F. Jia</tp:taxon-authority><tp:taxon-status xmlns:xlink="http://www.w3.org/1999/xlink" xlink:type="simple">sp. nov.</tp:taxon-status><xref ref-type="fig" rid="F3">Figs 3</xref><xref ref-type="fig" rid="F4">, 4</xref></tp:nomenclature><tp:treatment-sec sec-type="Diagnosis"><title>Diagnosis.</title><p>Differs from other <italic><tp:taxon-name><tp:taxon-name-part taxon-name-part-type="genus" reg="Dentipellicula">Dentipellicula</tp:taxon-name-part></tp:taxon-name></italic> species by its resupinate, soft corky and tomentose, basidiomata, uneven pileal surface and the presence of clamp connections in generative hyphae.</p><fig id="F3" position="float" orientation="portrait"><object-id xmlns:xlink="http://www.w3.org/1999/xlink" content-type="doi" xlink:type="simple">10.3897/mycokeys.128.181177.figure3</object-id><object-id xmlns:xlink="http://www.w3.org/1999/xlink" content-type="arpha" xlink:type="simple">7FE2FFE1-4E7C-5C55-9EE2-8B1F53532FB3</object-id><label>Figure 3.</label><caption><p>Basidiocarps of <italic><tp:taxon-name><tp:taxon-name-part taxon-name-part-type="genus" reg="Dentipellicula">Dentipellicula</tp:taxon-name-part> <tp:taxon-name-part taxon-name-part-type="species" reg="hainanensis">hainanensis</tp:taxon-name-part></tp:taxon-name></italic>. Scale bars: 2 cm (<bold>a–d</bold>); 0.3 cm (<bold>e</bold>).</p></caption><graphic xmlns:xlink="http://www.w3.org/1999/xlink" xlink:href="mycokeys-128-351-g003.jpg" id="oo_1543444.jpg" position="float" orientation="portrait" xlink:type="simple"><uri content-type="original_file" xlink:type="simple">https://binary.pensoft.net/fig/1543444</uri></graphic></fig><fig id="F4" position="float" orientation="portrait"><object-id xmlns:xlink="http://www.w3.org/1999/xlink" content-type="doi" xlink:type="simple">10.3897/mycokeys.128.181177.figure4</object-id><object-id xmlns:xlink="http://www.w3.org/1999/xlink" content-type="arpha" xlink:type="simple">10EB4DC4-A4E6-56F6-A277-A98878C842D3</object-id><label>Figure 4.</label><caption><p>Microscopic structures of <italic><tp:taxon-name><tp:taxon-name-part taxon-name-part-type="genus" reg="Dentipellicula">Dentipellicula</tp:taxon-name-part> <tp:taxon-name-part taxon-name-part-type="species" reg="hainanensis">hainanensis</tp:taxon-name-part></tp:taxon-name></italic> (drawn from the holotype). <bold>a</bold>. Basidiospores; <bold>b</bold>. Basidia and basidioles; <bold>c</bold>. Gloeocystidia; <bold>d</bold>. Hyphae from context; <bold>e</bold>. Hyphae from spines.</p></caption><graphic xmlns:xlink="http://www.w3.org/1999/xlink" xlink:href="mycokeys-128-351-g004.jpg" id="oo_1543445.jpg" position="float" orientation="portrait" xlink:type="simple"><uri content-type="original_file" xlink:type="simple">https://binary.pensoft.net/fig/1543445</uri></graphic></fig></tp:treatment-sec><tp:treatment-sec sec-type="Type"><title>Type.</title><p>China • Hainan Province, Yinggeling National Nature Reserve, on fallen wood, alt. 670 m, <named-content xmlns:xlink="http://www.w3.org/1999/xlink" content-type="dwc:verbatimCoordinates" xlink:type="simple">19°02'24"N, 109°34'12"E</named-content>, 31 December 2024, MHN240401.</p></tp:treatment-sec><tp:treatment-sec sec-type="Etymology"><title>Etymology.</title><p><italic>Hainanensis</italic> (Lat.) refers to the holotype locality of the species in Hainan Province.</p></tp:treatment-sec><tp:treatment-sec sec-type="Fruiting body"><title>Fruiting body.</title><p>Basidiomata annual, resupinate, without odour or taste. Pileus fan-shaped to nearly circular, up to 2.5 cm in diam., 0.3 cm thick at centre. Pileal surface greyish-orange (5B5) to light orange (6A5) to pinkish-buff, uneven, azonate, tomentose; margin darker than the middle, greyish-orange (6B5) buff, up to 0.35 cm wide. Fresh spines soft, light orange (6A5) to greyish-orange (6B5) when fresh, becoming fragile, upon drying, up to 2 mm long, 7–9 per mm across base. Subiculum soft corky, concolorous with pileal surface, up to 0.2 cm thick.</p></tp:treatment-sec><tp:treatment-sec sec-type="Microstructure"><title>Microstructure.</title><p>Hyphal system monomitic; generative hyphae with clamp connections; <abbrev xmlns:xlink="http://www.w3.org/1999/xlink" xlink:title="Melzer’s reagent" xlink:type="simple">IKI</abbrev>–, <abbrev xmlns:xlink="http://www.w3.org/1999/xlink" xlink:title="Cotton Blue" xlink:type="simple">CB</abbrev>–; tissue unchanged in <abbrev xmlns:xlink="http://www.w3.org/1999/xlink" xlink:title="5% potassium hydroxide" xlink:type="simple">KOH</abbrev>. Generative hyphae in context hyaline, thick-walled, occasionally branched, interwoven to regularly arranged and 3–6 µm in diam. Generative hyphae in spines hyaline, thin- to thick-walled, occasionally branched, regularly arranged and 3–5 µm in diam. Gloeocystidia present, rooting deep from the trama, often encrusted, 8–11.6 µm in diam., cystidioles absent. Basidia clavate, 4-spored, 16–23 × 3.8–7.5 µm; basidioles similar to basidia in shape. Basidiospores, hyaline, ellipsoid, thick-walled, echinulate, <abbrev xmlns:xlink="http://www.w3.org/1999/xlink" xlink:title="Melzer’s reagent" xlink:type="simple">IKI</abbrev>+, <abbrev xmlns:xlink="http://www.w3.org/1999/xlink" xlink:title="Cotton Blue" xlink:type="simple">CB</abbrev>–, (2.8–)3–4.7(–5.2) × 3.2–4.2(–4.4) µm, L = 4 µm, W = 3.6 µm, Q = 1.03–1.32 (n = 90/3).</p></tp:treatment-sec><tp:treatment-sec sec-type="Additional specimens (paratypes) examined"><title>Additional specimens (paratypes) examined.</title><p>• Hainan Province, Changjiang County, Bawangling, Yajia Scenic Area, on a branch, alt. 630 m, <named-content xmlns:xlink="http://www.w3.org/1999/xlink" content-type="dwc:verbatimCoordinates" xlink:type="simple">19°05'06"N, 109°07'22.8"E</named-content>, 30 December 2024, MHN240385; Yinggeling National Nature Reserve, on fallen wood, alt. 670 m, <named-content xmlns:xlink="http://www.w3.org/1999/xlink" content-type="dwc:verbatimCoordinates" xlink:type="simple">19°03'10.8"N, 109°33'50.4"E</named-content>, 1 January 2025, MHN250010.</p></tp:treatment-sec></tp:taxon-treatment>
