# Supplementary material for: Dentipellicula hainanensis (Hericiaceae, Agaricomycetes) and Phylloporia rigida (Hymenochaetaceae, Agaricomycetes), two new species of wood-inhabiting fungi from Hainan Province, South China
Source: MycoKeys. 2026 Feb 19;128:351–74. doi: 10.3897/mycokeys.128.181177 (PMC12946822; doi:10.3897/mycokeys.128.181177)
Supplement: XML Treatment for Phylloporia rigida [file mycokeys.128.181177-treatment2.xml]

<!DOCTYPE tp:taxon-treatment
  PUBLIC "-//TaxonX//DTD Taxonomic Treatment Publishing DTD v0 20100105//EN" "tax-treatment-NSO.dtd">
<tp:taxon-treatment xmlns:tp="http://www.plazi.org/taxpub"><tp:treatment-meta><kwd-group><label>Taxon classification</label><kwd>
                <named-content content-type="kingdom">Fungi</named-content>
              </kwd><kwd>
                <named-content content-type="order">Hymenochaetales</named-content>
              </kwd><kwd>
                <named-content content-type="family">Hymenochaetaceae</named-content>
              </kwd></kwd-group><mixed-citation publication-type="journal"><person-group><name><surname>Song</surname><given-names>Chang-Ge</given-names></name><name><surname>Gao</surname><given-names>Jin-Tao</given-names></name><name><surname>Yang</surname><given-names>Bo-Wen</given-names></name><name><surname>Jia</surname><given-names>Ze-Feng</given-names></name></person-group><article-title><italic><tp:taxon-name><tp:taxon-name-part taxon-name-part-type="genus" reg="Dentipellicula">Dentipellicula</tp:taxon-name-part> <tp:taxon-name-part taxon-name-part-type="species" reg="hainanensis">hainanensis</tp:taxon-name-part></tp:taxon-name></italic> (<tp:taxon-name><tp:taxon-name-part taxon-name-part-type="family" reg="Hericiaceae">Hericiaceae</tp:taxon-name-part></tp:taxon-name>, <tp:taxon-name><tp:taxon-name-part taxon-name-part-type="class" reg="Agaricomycetes">Agaricomycetes</tp:taxon-name-part></tp:taxon-name>) and <italic><tp:taxon-name><tp:taxon-name-part taxon-name-part-type="genus" reg="Phylloporia">Phylloporia</tp:taxon-name-part> <tp:taxon-name-part taxon-name-part-type="species" reg="rigida">rigida</tp:taxon-name-part></tp:taxon-name></italic> (<tp:taxon-name><tp:taxon-name-part taxon-name-part-type="family" reg="Hymenochaetaceae">Hymenochaetaceae</tp:taxon-name-part></tp:taxon-name>, <tp:taxon-name><tp:taxon-name-part taxon-name-part-type="class" reg="Agaricomycetes">Agaricomycetes</tp:taxon-name-part></tp:taxon-name>), two new species of wood-inhabiting fungi from Hainan Province, South China</article-title><source>MycoKeys</source><day>19</day><month>02</month><year>2026</year><volume>128</volume><fpage>351</fpage><lpage>374</lpage><pub-id pub-id-type="doi">10.3897/mycokeys.128.181177</pub-id></mixed-citation></tp:treatment-meta><tp:nomenclature><tp:taxon-name><object-id xmlns:xlink="http://www.w3.org/1999/xlink" content-type="arpha" xlink:type="simple">6478CB6D-50D3-53DA-9B32-7E5EB664CCF5</object-id>
                    		<tp:taxon-name-part taxon-name-part-type="genus" reg="Phylloporia">Phylloporia</tp:taxon-name-part> <tp:taxon-name-part taxon-name-part-type="species" reg="rigida">rigida</tp:taxon-name-part>
                    	
                    		<object-id xmlns:xlink="http://www.w3.org/1999/xlink" content-type="mycobank" xlink:type="simple">MycoBank No: 861881</object-id>
                    	</tp:taxon-name><tp:taxon-authority>C.G. Song &amp; Z.F. Jia</tp:taxon-authority><tp:taxon-status xmlns:xlink="http://www.w3.org/1999/xlink" xlink:type="simple">sp. nov.</tp:taxon-status><xref ref-type="fig" rid="F5">Figs 5</xref><xref ref-type="fig" rid="F6">, 6</xref></tp:nomenclature><tp:treatment-sec sec-type="Diagnosis"><title>Diagnosis.</title><p>Differs from other <italic><tp:taxon-name><tp:taxon-name-part taxon-name-part-type="genus" reg="Phylloporia">Phylloporia</tp:taxon-name-part></tp:taxon-name></italic> species by its pileate, sessile basidiomata, fawn to reddish-brown and fan-shaped pileal surface, salmon to peach pileal margin, cream to buff yellow tubes and monomitic hyphal system and ellipsoid, thick-walled basidiospores.</p><fig id="F5" position="float" orientation="portrait"><object-id xmlns:xlink="http://www.w3.org/1999/xlink" content-type="doi" xlink:type="simple">10.3897/mycokeys.128.181177.figure5</object-id><object-id xmlns:xlink="http://www.w3.org/1999/xlink" content-type="arpha" xlink:type="simple">FFEF4FF7-D1C9-54F8-9B05-09250E482E90</object-id><label>Figure 5.</label><caption><p>Basidiocarps of <italic><tp:taxon-name><tp:taxon-name-part taxon-name-part-type="genus" reg="Phylloporia">Phylloporia</tp:taxon-name-part> <tp:taxon-name-part taxon-name-part-type="species" reg="rigida">rigida</tp:taxon-name-part></tp:taxon-name></italic>. Scale bars: 2 cm (<bold>a–d</bold>); 0.3 cm (<bold>e</bold>).</p></caption><graphic xmlns:xlink="http://www.w3.org/1999/xlink" xlink:href="mycokeys-128-351-g005.jpg" id="oo_1543446.jpg" position="float" orientation="portrait" xlink:type="simple"><uri content-type="original_file" xlink:type="simple">https://binary.pensoft.net/fig/1543446</uri></graphic></fig><fig id="F6" position="float" orientation="portrait"><object-id xmlns:xlink="http://www.w3.org/1999/xlink" content-type="doi" xlink:type="simple">10.3897/mycokeys.128.181177.figure6</object-id><object-id xmlns:xlink="http://www.w3.org/1999/xlink" content-type="arpha" xlink:type="simple">6282AF88-32D4-51D7-9358-EA26505CFFB2</object-id><label>Figure 6.</label><caption><p>Microscopic structures of <italic><tp:taxon-name><tp:taxon-name-part taxon-name-part-type="genus" reg="Phylloporia">Phylloporia</tp:taxon-name-part> <tp:taxon-name-part taxon-name-part-type="species" reg="rigida">rigida</tp:taxon-name-part></tp:taxon-name></italic> (drawn from the holotype). <bold>a</bold>. Basidiospores; <bold>b</bold>. Basidia and basidioles; <bold>c</bold>. Cystidioles; <bold>d</bold>. Hyphae from context; <bold>e</bold>. Hyphae from spines.</p></caption><graphic xmlns:xlink="http://www.w3.org/1999/xlink" xlink:href="mycokeys-128-351-g006.jpg" id="oo_1543447.jpg" position="float" orientation="portrait" xlink:type="simple"><uri content-type="original_file" xlink:type="simple">https://binary.pensoft.net/fig/1543447</uri></graphic></fig></tp:treatment-sec><tp:treatment-sec sec-type="Type"><title>Type.</title><p>China • Hainan Province, Changjiang County, Bawangling Yajia Scenic Area, on the living tree of <italic><tp:taxon-name><tp:taxon-name-part taxon-name-part-type="genus" reg="Garcinia">Garcinia</tp:taxon-name-part> <tp:taxon-name-part taxon-name-part-type="species" reg="oblongifolia">oblongifolia</tp:taxon-name-part></tp:taxon-name></italic> Champ. ex Benth., alt. 495 m, <named-content xmlns:xlink="http://www.w3.org/1999/xlink" content-type="dwc:verbatimCoordinates" xlink:type="simple">19°05'06"N, 109°07'22.8"E</named-content>, 30 December 2024, MHN240360.</p></tp:treatment-sec><tp:treatment-sec sec-type="Etymology"><title>Etymology.</title><p><italic>Rigida</italic> (Lat.) refers to the rigid basidiomata.</p></tp:treatment-sec><tp:treatment-sec sec-type="Fruiting body"><title>Fruiting body.</title><p>Basidiomata annual, epixylous, pileate, sessile, without odour or taste. Pileus applanate to nearly half round, up to 4 cm in diam., 2 cm thick at centre. Pileal surface greyish-orange (6B5), uneven, azonate, fibrous to tomentose; margin greyish-orange (6B4), greyish-red (7B6) to dull red (8B3), wave, up to 1.2 cm wide. Tube light orange (6A4) when fresh, tough upon drying, up to 1 mm long, 5–7 per mm. Context, rigid, duplex, with a lower corky context separated from an upper trichoderm by a thin black line, up to 0.4 cm thick.</p></tp:treatment-sec><tp:treatment-sec sec-type="Microstructure"><title>Microstructure.</title><p>Hyphal system monomitic; generative hyphae with simple septa; <abbrev xmlns:xlink="http://www.w3.org/1999/xlink" xlink:title="Melzer’s reagent" xlink:type="simple">IKI</abbrev>–, <abbrev xmlns:xlink="http://www.w3.org/1999/xlink" xlink:title="Cotton Blue" xlink:type="simple">CB</abbrev>–; tissue darker in <abbrev xmlns:xlink="http://www.w3.org/1999/xlink" xlink:title="5% potassium hydroxide" xlink:type="simple">KOH</abbrev>. Generative hyphae in context yellowish-brown, slightly thick-walled, occasionally branched, interwoven to regularly arranged and 3–8 µm in diam. Generative hyphae in tubes yellowish-brown, thick-walled, often branched, regularly arranged and 2–6 µm in diam. Gloeocystidia absent. Cystidioles present, 10.5–13.5 × 1–3.5 µm in diam. Basidia clavate, 4-spored, 9–13 × 2.5–5 µm; basidioles similar to basidia in shape. Basidiospores ellipsoid, oblong-ellipsoid to cylindrical, yellow-brown, ellipsoid, thick-walled, <abbrev xmlns:xlink="http://www.w3.org/1999/xlink" xlink:title="Melzer’s reagent" xlink:type="simple">IKI</abbrev>–, <abbrev xmlns:xlink="http://www.w3.org/1999/xlink" xlink:title="Cotton Blue" xlink:type="simple">CB</abbrev>–, 2.3–4.5 × 2.2–3.8 µm, L = 3.31 µm, W = 2.83 µm, Q = 1–1.32 (n = 60/2).</p></tp:treatment-sec><tp:treatment-sec sec-type="Additional specimen (paratype) examined"><title>Additional specimen (paratype) examined.</title><p>China • Hainan Province, Changjiang County, Bawangling Yajia Scenic Area, on a living tree of <italic><tp:taxon-name><tp:taxon-name-part taxon-name-part-type="genus" reg="Garcinia">Garcinia</tp:taxon-name-part> <tp:taxon-name-part taxon-name-part-type="species" reg="oblongifolia">oblongifolia</tp:taxon-name-part></tp:taxon-name></italic>, alt. 495 m, <named-content xmlns:xlink="http://www.w3.org/1999/xlink" content-type="dwc:verbatimCoordinates" xlink:type="simple">19°05'06"N, 109°07'22.8"E</named-content>, 30 December 2024, MHN240359.</p></tp:treatment-sec></tp:taxon-treatment>
